# Supplementary material for: Genomic data integration tutorial, a plant case study
Source: BMC Genomics. 2024 Jan 17;25:66. doi: 10.1186/s12864-023-09833-0 (PMC10792847; doi:10.1186/s12864-023-09833-0)
Supplement: Supplementary file 2 — Additional file 2: Supplementary Table 1. 39 R tools for multi-omics data integration. Supplementary Table 2. Gene annotation of 'no-denoised' and 'denoised' candidate genes. Annotation information have been retrieved from PlantGenIE (https://plantgenie.org/) with Populus trichocarpa v3.1 as a reference. The column ‘common_before_and_after_denoising’ indicates whether the gene is shared between 'denoised' and 'no-denoised' data or not (TRUE/FALSE). [file 12864_2023_9833_MOESM2_ESM.xlsx]

## Sheet: Supplementaty Table 1
	Supplementary Table 1: 39 R tools for multi-omics data integration. Table containing R tools with their sources and review articles citing them. The 8 review articles are Sathyanarayanan et al., 2020 (https://doi.org/10.1093/bib/bbz121); Lovino et al., 2021 (https://doi.org/10.1016/j.neucom.2021.11.094); Cai et al., 2022 (https://doi.org/10.1016/j.isci.2022.103798); Hesami et al., 2022 (https://d…
tool's name	tool's complete name	DOI	source code	Sathyanarayanan	Lovino	Cai	Hesami	Bersanelli	Rappoport	Subramanian	Vahabi
ab-SNF	association-signal annotation boosted SNF	https://doi.org/10.1093/bioinformatics/btz124	https://github.com/pfruan/abSNF/								X
ANF	Affinity Network Fusion	https://doi.org/10.1109/BIBM.2017.8217682	https://rdrr.io/bioc/ANF/								X
BCC	Bayesian Consensus Clustering	https://doi.org/10.1093/bioinformatics/btt425	https://github.com/ttriche/bayesCC	X			X		X	X	X
Clusternomics		https://doi.org/10.1371/journal.pcbi.1005781	https://github.com/evelinag/clusternomics						X		X
COCA	Cluster-Of-Cluster Assignment	https://doi.org/10.1016/j.cell.2014.06.049	https://github.com/acabassi/coca						X		X
CNAmet		https://doi.org/10.1093/bioinformatics/btr019	https://csbi.ltdk.helsinki.fi/CNAmet/	X				X		X	X
HNMDRP	Heterogeneous Network-based Method for Drug Response Prediction	https://doi.org/10.1038/s41598-018-21622-4	https://github.com/USTC-HIlab/HNMDRP			X
iCluster (iClusterPlus) (iClusterBayes)	integrative Clustering	https://doi.org/10.1093/bioinformatics/btp543	https://rdrr.io/cran/iCluster/	X	X	X	X	X	X	X	X
		https://doi.org/10.1073/pnas.1208949110	https://rdrr.io/bioc/iClusterPlus/
		https://doi.org/10.1093/biostatistics/kxx017	https://rdrr.io/bioc/iClusterPlus/man/iClusterBayes.html
iDRW	integrative Directed Random Walk	https://doi.org/10.1186/s12920-018-0389-z	https://github.com/sykim122/iDRW								X
iGC	integrated analysis of GE and CNA	https://doi.org/10.1186/s12859-016-1438-2	https://rdrr.io/bioc/iGC/	X
INF	Integrative Network Fusion	https://doi.org/10.3389/fonc.2020.01065	https://gitlab.fbk.eu/ MPBA/INF								X
integrOmics		https://doi.org/10.1093/bioinformatics/btp515	Not available anymore					X
intNMF	Integrative Non-negative Matrix Factorization	https://doi.org/10.1371/journal.pone.0176278	https://rdrr.io/cran/IntNMF/		X
IS-Kmeans	Integrative Sparse k-means	https://doi.org/10.1214/17-AOAS1033	https://github.com/Caleb-Huo/IS-Kmeans								X
JIVE	Joint and Individual Variation Explained	https://doi.org/10.1214/12-AOAS597	https://rdrr.io/cran/r.jive/		X	X	X		X	X	X
LRAcluster	Low-Rank Approximation cluster	https://doi.org/10.1186/s12864-015-2223-8	https://rdrr.io/github/xlucpu/MOVICS/man/LRAcluster.html		X				X	X	X
MCIA (MCOA)	Multiple co-inertia analysis	http://www.numdam.org/item/RSA_1996__44_2_35_0/	https://rdrr.io/bioc/omicade4/man/mcia.html		X			X	X	X	X
		https://doi.org/10.1016/j.crvi.2003.10.007	https://rdrr.io/cran/multiblock/man/mcoa.html
MethylMix		https://doi.org/10.1093/bioinformatics/btv020	https://rdrr.io/bioc/MethylMix/	X
mixKernel		https://doi.org/10.1093/bioinformatics/btx682	https://rdrr.io/cran/mixKernel/								X
mixOmics		https://doi.org/10.1371/journal.pcbi.1005752	https://rdrr.io/bioc/mixOmics/	X		X			X	X
moCluster (from MOGSA)		https://doi.org/10.1021/acs.jproteome.5b00824	https://rdrr.io/bioc/mogsa/			X	X			X	X
MOFA (MOFA2)	Multi-Omics Factor Analysis	https://doi.org/10.15252/msb.20178124	https://github.com/bioFAM/MOFA		X	X	X			X	X
		https://doi.org/10.1186/s13059-020-02015-1	https://github.com/bioFAM/MOFA2
MOGSA (containing moCluster)	Multi-Omics Gene Set Analysis	https://doi.org/10.1074/mcp.TIR118.001251	https://rdrr.io/bioc/mogsa/								X
MSFA	Multi-Study Factor Analysis	https://doi.org/10.1111/biom.12974	https://rdrr.io/github/rdevito/MSFA/		X
NEMO	NEighborhood based Multi-Omics clustering	https://doi.org/10.1093/bioinformatics/btz058	https://github.com/Shamir-Lab/NEMO		X	X	X			X	X
netClass (containing stSVM)		https://doi.org/10.1093/bioinformatics/btu025	https://rdrr.io/cran/netClass/					X
NuChart		https://doi.org/10.1371/journal.pone.0075146	ftp://fileserver.itb.cnr.it/nuchart					X
PINS (PINSPlus)	Perturbation clustering for data INtegration and disease Subtyping	https://doi.org/10.1101/gr.215129.116	(use PINSPlus instead)		X				X	X	X
		https://doi.org/10.13140/RG.2.2.22969.06246	https://rdrr.io/cran/PINSPlus/
PLRS	Piecewise Linear Regression Splines	https://doi.org/10.1093/bioinformatics/btt082	https://rdrr.io/bioc/plrs/	X
PMA	Penalized multivariate analysis	https://doi.org/10.1093/biostatistics/kxp008	https://rdrr.io/cran/PMA/							X	X
RGCCA (sGCCA)	Regularized Generalized Canonical Correlation Analysis	https://doi.org/10.1007/s11336-011-9206-8	https://rdrr.io/cran/RGCCA/		X	X
		https://doi.org/10.1093/biostatistics/kxu001	https://rdrr.io/cran/RGCCA/man/sgcca.html
RWRF	Random Walk with Restart for multi-dimensional data Fusion	https://doi.org/10.1186/s12859-021-04029-3	https://github.com/Sepstar/RWRF/								X
RWR-M	Random Walk with Restart for Multiplex networks	https://doi.org/10.1093/bioinformatics/bty637	https://github.com/alberto-valdeolivas/RWR-MH								X
SCFA	Subtyping via Consensus Factor Analysis	https://doi.org/10.3389/fonc.2020.01052	https://github.com/duct317/SCFA								X
SNF	Similarity Network Fusion	https://doi.org/10.1038/nmeth.2810	http://compbio.cs.toronto.edu/SNF/SNF/Software.html	X	X	X	X	X	X	X	X
Subtype-GAN	Subtype using Generative Adversarial Network	https://doi.org/10.1093/bioinformatics/btab109	https://github.com/haiyang1986/Subtype-GAN								X
tensorBSS	Tensorial Blind Source Separation	https://doi.org/10.1186/s13059-018-1455-8	https://rdrr.io/cran/tensorBSS/		X
TransNet	Transkingdom Network	https://doi.org/10.1007/978-1-4939-8728-3_15	https://github.com/richrr/TransNetDemo								X
WGCNA	Weighted Gene Coexpression Network Analysis	https://doi.org/10.1186/1471-2105-9-559	https://horvath.genetics.ucla.edu/html/CoexpressionNetwork/Rpackages/WGCNA/								X

## Sheet: Supplementary Table 2
Supplementary Table 2: Gene annotation of no-denoised and denoised candidate genes. Annotation information have been retrieved from PlantGenIE (https://plantgenie.org/) with Populus trichocarpa v3.1 as a reference. The column ‘common_before_and_after_denoising’ indicates whether the gene is shared between denoised and no-denoised data or not (TRUE/FALSE).
ID	description	atg_description	pfam_description	atg_id	populus_gene_id	common_before_and_after_denoising
Potri.001G040900	NA	AT1G16120-wall associated kinase-like 1	PF00069-Protein kinase domain	AT1G16120	Potra2n157s34759	TRUE
Potri.001G071800	NA	AT3G06760-Drought-responsive family protein	PF05605-Drought induced 19 protein (Di19), zinc-binding;PF14571-Stress-induced protein Di19, C-terminal	AT3G06760	Potra2n10c22358	FALSE
Potri.001G147900	NA	AT2G44610-Ras-related small GTP-binding family protein	PF00071-Ras family	AT2G44610	Potra2n1c1276	TRUE
Potri.001G152100	NA	AT5G47180-Plant VAMP (vesicle-associated membrane protein) family protein	PF00635-MSP (Major sperm protein) domain	AT5G47180	Potra2n1c1324	TRUE
Potri.001G165400	NA	AT5G28780-PIF1 helicase	PF05970-PIF1-like helicase;PF16900-Replication protein A OB domain	AT5G28780	Potra2n2c4336	FALSE
Potri.001G174800	NA	NA	NA	NA	NA	FALSE
Potri.001G180800	NA	NA	NA	NA	NA	TRUE
Potri.001G180900	NA	NA	PF01107-Viral movement protein (MP)	NA	NA	TRUE
Potri.001G195800	NA	NA	NA	NA	NA	FALSE
Potri.001G203000	NA	AT5G62650-Tic22-like family protein	NA	AT5G62650	Potra2n4c9062	FALSE
Potri.001G204800	NA	NA	NA	NA	NA	FALSE
Potri.001G238000	NA	AT5G05800-Myb/SANT-like DNA-binding domain protein	PF12776-Myb/SANT-like DNA-binding domain	AT5G05800	Potra2n276s35180	TRUE
Potri.001G278700	NA	NA	NA	NA	Potra2n1c2957	TRUE
Potri.001G299100	NA	AT5G05800-Myb/SANT-like DNA-binding domain protein	PF12776-Myb/SANT-like DNA-binding domain	AT5G05800	Potra2n276s35180	TRUE
Potri.001G318600	similar to hypothetical protein. [ORG:Glycine max]; [ co-ortholog (1of2) of AAQ62591, ]	NA	NA	NA	Potra2n17c31447	TRUE
Potri.001G339400	NA	AT5G05800-Myb/SANT-like DNA-binding domain protein	PF12776-Myb/SANT-like DNA-binding domain	AT5G05800	Potra2n276s35180	TRUE
Potri.001G354100	NA	AT1G02640-beta-xylosidase 2	PF01915-Glycosyl hydrolase family 3 C-terminal domain	AT1G02640	Potra2n2c4626	FALSE
Potri.001G357400	NA	NA	PF05699-hAT family C-terminal dimerisation region	NA	NA	TRUE
Potri.001G379900	NA	AT1G37113-hypothetical protein	NA	AT1G37113	Potra2n3c8231	TRUE
Potri.001G398900	NA	AT5G53860-embryo defective 2737	NA	AT5G53860	Potra2n1c3483	TRUE
Potri.001G401200	NA	NA	NA	NA	NA	TRUE
Potri.001G429300	NA	NA	PF01107-Viral movement protein (MP)	NA	NA	TRUE
Potri.001G429400	NA	NA	NA	NA	Potra2n508s35844	TRUE
Potri.001G433100	NA	NA	NA	NA	Potra2n341s35348	TRUE
Potri.001G434800	NA	NA	NA	NA	NA	FALSE
Potri.001G449200	NA	AT5G56720-Lactate/malate dehydrogenase family protein	PF02866-lactate/malate dehydrogenase, alpha/beta C-terminal domain	AT5G56720	Potra2n555s35941	FALSE
Potri.002G177300	NA	AT5G62130-Per1-like family protein	NA	AT5G62130	Potra2n2c4795	TRUE
Potri.002G208200	NA	NA	NA	NA	NA	FALSE
Potri.002G210600	NA	NA	NA	NA	NA	TRUE
Potri.002G216700	NA	AT5G41980-nuclease	PF12776-Myb/SANT-like DNA-binding domain	AT5G41980	Potra2n276s35180	TRUE
Potri.002G224700	similar to Ubiquitin-like protein SMT3.; [ ortholog of At5g55160,At4g26840,]	AT4G26840-small ubiquitin-like modifier 1	PF11976-Ubiquitin-2 like Rad60 SUMO-like	AT4G26840	Potra2n14c27674	TRUE
Potri.003G006400	NA	NA	NA	NA	NA	TRUE
Potri.003G006700	NA	AT5G05800-Myb/SANT-like DNA-binding domain protein	PF12776-Myb/SANT-like DNA-binding domain	AT5G05800	Potra2n276s35180	TRUE
Potri.003G008100	NA	AT1G30480-D111/G-patch domain-containing protein	PF01585-G-patch domain	AT1G30480	Potra2n15c28060	TRUE
Potri.003G041300	NA	AT4G30110-heavy metal atpase 2	PF00702-haloacid dehalogenase-like hydrolase	AT4G30110	Potra2n380s35490	FALSE
Potri.003G147000	NA	AT2G01190-Octicosapeptide/Phox/Bem1p family protein	NA	AT2G01190	Potra2n8c17775	FALSE
Potri.003G168100	NA	AT3G47610-transcription regulator/ zinc ion binding protein	PF06221-Putative zinc finger motif, C2HC5-type	AT3G47610	Potra2n12c24295	FALSE
Potri.004G008900	NA	NA	PF14476-Petal formation-expressed	NA	NA	TRUE
Potri.004G016200	NA	AT5G51600-Microtubule associated protein (MAP65/ASE1) family protein	PF03999-Microtubule associated protein (MAP65/ASE1 family)	AT5G51600	Potra2n15c28096	FALSE
Potri.004G060700	short-chain dehydrogenase/reductase (SDR) family protein; [ co-ortholog (3of3) of At5g51030, ]	AT5G51030-NAD(P)-binding Rossmann-fold superfamily protein	PF00106-short chain dehydrogenase	AT5G51030	Potra2n12c24645	FALSE
Potri.004G063700	NA	NA	PF17917-RNase H-like domain found in reverse transcriptase	NA	NA	TRUE
Potri.004G076300	NA	NA	NA	NA	NA	FALSE
Potri.004G097600	NA	AT5G05800-Myb/SANT-like DNA-binding domain protein	PF12776-Myb/SANT-like DNA-binding domain	AT5G05800	Potra2n276s35180	TRUE
Potri.004G108700	NA	NA	NA	NA	NA	TRUE
Potri.004G113100	NA	AT1G19330-histone deacetylase complex subunit	NA	AT1G19330	Potra2n1c847	TRUE
Potri.004G127000	NA	AT2G01050-zinc ion binding / nucleic acid binding protein	PF14111-Domain of unknown function (DUF4283);PF14392-Zinc knuckle	AT2G01050	Potra2n771s36728	TRUE
Potri.004G143800	NA	NA	NA	NA	Potra2n9c19187	TRUE
Potri.004G189500	NA	AT1G75060-histone deacetylase complex subunit	NA	AT1G75060	Potra2n1c847	TRUE
Potri.004G231300	NA	AT5G49760-Leucine-rich repeat protein kinase family protein	PF07714-Protein tyrosine kinase	AT5G49760	Potra2n4c10452	TRUE
Potri.004G232100	NA	NA	NA	NA	NA	FALSE
Potri.005G000300	NA	AT3G05940-organic solute transporter ostalpha protein (DUF300)	PF03619-Organic solute transporter Ostalpha	AT3G05940	Potra2n13c26311	TRUE
Potri.005G009000	NA	NA	NA	NA	NA	FALSE
Potri.005G031000	NA	NA	NA	NA	NA	FALSE
Potri.005G077000	lipid-associated family protein; similar to contains PLAT/LH2 (Polycystin-1; similar to Lipoxygenase; [ co-ortholog (1of2) of At4g39730, At2g22170, ]	AT4G39730-Lipase/lipooxygenase, PLAT/LH2 family protein	PF01477-PLAT/LH2 domain	AT4G39730	Potra2n5c12165	TRUE
Potri.005G132300	NA	NA	NA	NA	NA	TRUE
Potri.005G133100	NA	NA	NA	NA	NA	TRUE
Potri.005G133300	NA	NA	NA	NA	Potra200424g29497	TRUE
Potri.005G151100	NA	AT2G07760-Zinc knuckle (CCHC-type) family protein	PF14392-Zinc knuckle;PF14111-Domain of unknown function (DUF4283)	AT2G07760	Potra2n771s36728	FALSE
Potri.005G152000	NA	NA	NA	NA	NA	TRUE
Potri.005G163800	NA	AT5G05800-Myb/SANT-like DNA-binding domain protein	PF12776-Myb/SANT-like DNA-binding domain	AT5G05800	Potra2n276s35180	TRUE
Potri.005G187700	NA	AT5G42240-serine carboxypeptidase-like 42	PF00450-Serine carboxypeptidase;PF00450-Serine carboxypeptidase	AT5G42240	Potra2n2c5762	TRUE
Potri.005G240400	NA	NA	NA	NA	Potra2n11c22911	TRUE
Potri.006G019900	NA	NA	NA	NA	NA	FALSE
Potri.006G163800	NA	NA	NA	NA	Potra2n7c15985	FALSE
Potri.006G175800	NA	NA	NA	NA	NA	TRUE
Potri.006G191300	NA	NA	PF12353-Eukaryotic translation initiation factor 3 subunit G	NA	NA	FALSE
Potri.006G250500	NA	NA	NA	NA	Potra000379g01674	FALSE
Potri.006G261100	NA	AT5G49760-Leucine-rich repeat protein kinase family protein	NA	AT5G49760	Potra2n4c10452	TRUE
Potri.007G062200	NA	NA	PF14392-Zinc knuckle	NA	Potra2n771s36728	TRUE
Potri.007G089700	NA	AT5G51600-Microtubule associated protein (MAP65/ASE1) family protein	PF03999-Microtubule associated protein (MAP65/ASE1 family)	AT5G51600	Potra2n15c28096	TRUE
Potri.007G092000	NA	AT4G02550-Myb/SANT-like DNA-binding domain protein	PF12776-Myb/SANT-like DNA-binding domain	AT4G02550	Potra2n3c6762	TRUE
Potri.008G022500	NA	NA	NA	NA	Potra2n7c15845	FALSE
Potri.008G028300	NA	AT1G07170-PHF5-like protein	PF03660-PHF5-like protein	AT1G07170	Potra2n1c2418	TRUE
Potri.008G184200	NA	NA	PF10536-Plant mobile domain	NA	Potra005216g32920	TRUE
Potri.008G189300	NA	AT5G05800-Myb/SANT-like DNA-binding domain protein	PF12776-Myb/SANT-like DNA-binding domain	AT5G05800	Potra2n276s35180	TRUE
Potri.008G203700	NA	NA	PF05970-PIF1-like helicase	NA	Potra2n2c4336	TRUE
Potri.008G207900	NA	AT2G01050-zinc ion binding / nucleic acid binding protein	PF14392-Zinc knuckle;PF14111-Domain of unknown function (DUF4283)	AT2G01050	Potra2n771s36728	TRUE
Potri.008G208100	NA	NA	PF06825-Heat shock factor binding protein 1	NA	Potra2n10c22185	TRUE
Potri.008G219600	NA	NA	NA	NA	NA	FALSE
Potri.008G223600	NA	AT2G01050-zinc ion binding / nucleic acid binding protein	PF14111-Domain of unknown function (DUF4283)	AT2G01050	Potra2n307s35277	TRUE
Potri.008G226000	NA	AT5G41980-nuclease	PF12776-Myb/SANT-like DNA-binding domain	AT5G41980	Potra2n3c6762	TRUE
Potri.009G003000	NA	NA	NA	NA	NA	TRUE
Potri.009G003600	NA	NA	NA	NA	Potra2n5c11102	TRUE
Potri.009G010500	NA	AT1G75060-histone deacetylase complex subunit	NA	AT1G75060	Potra2n1c847	TRUE
Potri.009G050400	NA	AT4G16260-Glycosyl hydrolase superfamily protein	PF00332-Glycosyl hydrolases family 17;PF00332-Glycosyl hydrolases family 17	AT4G16260	Potra2n1c2221	FALSE
Potri.010G014400	NA	AT4G02510-translocon at the outer envelope membrane of chloroplasts 159	PF11886-Translocase of chloroplast 159/132, membrane anchor domain;PF11886-Translocase of chloroplast 159/132, membrane anchor domain;PF04548-AIG1 family	AT4G02510	Potra2n10c22255	FALSE
Potri.010G030300	NA	NA	NA	NA	NA	TRUE
Potri.010G032500	NA	AT2G01050-zinc ion binding / nucleic acid binding protein	PF14392-Zinc knuckle;PF14111-Domain of unknown function (DUF4283)	AT2G01050	Potra2n771s36728	TRUE
Potri.010G078100	NA	NA	NA	NA	Potra001711g31148	TRUE
Potri.010G079600	NA	AT1G30480-D111/G-patch domain-containing protein	NA	AT1G30480	Potra2n15c28060	TRUE
Potri.011G016000	NA	AT3G18670-Ankyrin repeat family protein	PF12796-Ankyrin repeats (3 copies);PF13962-Domain of unknown function	AT3G18670	Potra2n11c23556	FALSE
Potri.011G017300	NA	NA	NA	NA	NA	TRUE
Potri.011G021600	NA	NA	NA	NA	NA	TRUE
Potri.011G131000	NA	NA	PF03004-Plant transposase (Ptta/En/Spm family)	NA	NA	TRUE
Potri.012G008400	NA	NA	NA	NA	NA	TRUE
Potri.012G076600	NA	AT1G27520-Glycosyl hydrolase family 47 protein	PF01532-Glycosyl hydrolase family 47	AT1G27520	Potra2n12c24366	TRUE
Potri.012G085400	NA	NA	NA	NA	NA	FALSE
Potri.012G116400	NA	NA	NA	NA	NA	FALSE
Potri.013G071500	NA	NA	NA	NA	Potra2n2c4336	TRUE
Potri.013G078500	NA	AT4G17900-PLATZ transcription factor family protein	PF04640-PLATZ transcription factor	AT4G17900	Potra2n13c25602	TRUE
Potri.013G085200	NA	NA	NA	NA	NA	TRUE
Potri.013G095000	NA	NA	PF12776-Myb/SANT-like DNA-binding domain	NA	Potra2n276s35180	TRUE
Potri.014G003400	NA	AT3G14470-NB-ARC domain-containing disease resistance protein	PF00931-NB-ARC domain;PF00931-NB-ARC domain	AT3G14470	Potra2n607s36133	FALSE
Potri.014G011700	NA	NA	NA	NA	NA	FALSE
Potri.014G038100	NA	AT4G31940-cytochrome P450, family 82, subfamily C, polypeptide 4	PF00067-Cytochrome P450	AT4G31940	Potra2n440s35676	TRUE
Potri.014G112500	NA	AT2G33580-Protein kinase superfamily protein	PF07714-Protein tyrosine kinase	AT2G33580	Potra2n5c11666	TRUE
Potri.014G177600	NA	AT4G02550-Myb/SANT-like DNA-binding domain protein	PF12776-Myb/SANT-like DNA-binding domain	AT4G02550	Potra2n3c6762	TRUE
Potri.014G181900	NA	AT1G79020-Enhancer of polycomb-like transcription factor protein	NA	AT1G79020	Potra2n14c26313	TRUE
Potri.014G182000	NA	AT2G16230-O-Glycosyl hydrolases family 17 protein	PF00332-Glycosyl hydrolases family 17	AT2G16230	Potra2n372s35460	FALSE
Potri.014G182800	NA	AT4G34480-O-Glycosyl hydrolases family 17 protein	PF00332-Glycosyl hydrolases family 17	AT4G34480	Potra2n372s35460	FALSE
Potri.014G183000	NA	AT2G16230-O-Glycosyl hydrolases family 17 protein	PF00332-Glycosyl hydrolases family 17	AT2G16230	Potra2n372s35460	FALSE
Potri.014G183500	NA	AT2G16230-O-Glycosyl hydrolases family 17 protein	PF00332-Glycosyl hydrolases family 17	AT2G16230	Potra2n372s35460	FALSE
Potri.014G183800	NA	AT4G34480-O-Glycosyl hydrolases family 17 protein	PF00332-Glycosyl hydrolases family 17	AT4G34480	Potra2n372s35460	FALSE
Potri.014G184100	NA	AT4G34480-O-Glycosyl hydrolases family 17 protein	PF00332-Glycosyl hydrolases family 17	AT4G34480	Potra2n372s35460	FALSE
Potri.014G184500	NA	AT1G43760-DNAse I-like superfamily protein	PF14111-Domain of unknown function (DUF4283);PF14392-Zinc knuckle	AT1G43760	Potra2n771s36728	TRUE
Potri.014G184900	NA	AT4G34480-O-Glycosyl hydrolases family 17 protein	PF00332-Glycosyl hydrolases family 17	AT4G34480	Potra2n372s35460	FALSE
Potri.014G185000	NA	AT3G46940-DUTP-PYROPHOSPHATASE-LIKE 1	PF00692-dUTPase	AT3G46940	Potra2n2c4043	FALSE
Potri.014G185600	NA	NA	NA	NA	NA	TRUE
Potri.014G186000	NA	NA	NA	NA	NA	FALSE
Potri.014G188700	NA	AT2G01050-zinc ion binding / nucleic acid binding protein	PF14111-Domain of unknown function (DUF4283)	AT2G01050	Potra2n654s36293	TRUE
Potri.014G189800	NA	NA	NA	NA	NA	FALSE
Potri.014G190000	NA	AT5G48720-x-ray induced transcript 1	NA	AT5G48720	Potra2n2c4206	FALSE
Potri.015G012100	NA	AT5G05800-Myb/SANT-like DNA-binding domain protein	PF12776-Myb/SANT-like DNA-binding domain	AT5G05800	Potra2n276s35180	TRUE
Potri.015G044900	NA	AT1G70250-receptor serine/threonine kinase	PF07714-Protein tyrosine kinase	AT1G70250	Potra2n12c24165	FALSE
Potri.015G051900	NA	NA	PF00612-IQ calmodulin-binding motif	NA	NA	TRUE
Potri.015G054800	NA	NA	NA	NA	NA	TRUE
Potri.015G057500	NA	NA	NA	NA	Potra2n19c33853	TRUE
Potri.016G011300	NA	AT5G47540-Mo25 family protein	PF08569-Mo25-like	AT5G47540	Potra2n16c29320	FALSE
Potri.016G011700	NA	NA	NA	NA	Potra006564g25716	FALSE
Potri.016G063800	zinc knuckle (CCHC-type) family protein; [ co-ortholog (3of3) of At5g36240, At3g43590, At3g43490, ]	AT3G43590-zinc knuckle (CCHC-type) family protein	PF00098-Zinc knuckle	AT3G43590	Potra2n16c29813	FALSE
Potri.016G077900	NA	NA	PF12776-Myb/SANT-like DNA-binding domain	NA	Potra2n13c26077	TRUE
Potri.016G083700	NA	NA	NA	NA	NA	FALSE
Potri.016G085100	NA	NA	NA	NA	NA	TRUE
Potri.016G097700	NA	AT5G33406-hAT dimerization domain-containing protein / transposase-like protein	NA	AT5G33406	NA	FALSE
Potri.016G111500	NA	AT5G62580-ARM repeat superfamily protein	NA	AT5G62580	Potra2n12c24343	TRUE
Potri.016G113000	NA	NA	NA	NA	Potra157537g30935	TRUE
Potri.018G000200	NA	AT1G16260-Wall-associated kinase family protein	PF07714-Protein tyrosine kinase	AT1G16260	Potra2n157s34759	TRUE
Potri.018G075600	NA	AT5G05800-Myb/SANT-like DNA-binding domain protein	PF12776-Myb/SANT-like DNA-binding domain	AT5G05800	Potra2n276s35180	TRUE
Potri.019G013500	NA	ATCG00020-photosystem II reaction center protein A	PF00124-Photosynthetic reaction centre protein	ATCG00020	Potra2n19c34305	FALSE
Potri.019G031100	NA	AT3G04080-apyrase 1	PF01150-GDA1/CD39 (nucleoside phosphatase) family	AT3G04080	Potra2n13c25820	TRUE
Potri.019G047900	NA	AT1G43760-DNAse I-like superfamily protein	PF14392-Zinc knuckle;PF14111-Domain of unknown function (DUF4283)	AT1G43760	Potra2n771s36728	FALSE
Potri.019G104200	similar to putative wall-associated kinase. [ORG:Populus euramericana]; [ co-ortholog (24of36) of CAG27613, ]	AT1G19390-Wall-associated kinase family protein	PF13947-Wall-associated receptor kinase galacturonan-binding	AT1G19390	Potra2n157s34759	FALSE
Potri.019G107100	NA	NA	NA	NA	NA	TRUE
